# Supplementary material for: Participatory approaches, local stakeholders and cultural relevance facilitate an impactful community-based project in Uganda
Source: Health Promot Int. 2020 Feb 18;35(6):1353–68. doi: 10.1093/heapro/daz127 (PMC7785315; doi:10.1093/heapro/daz127)
Supplement: daz127_Supplementary_Data [file daz127_supplementary_data.zip]

Archive with 6 entries (6 files):
- Supp5RP.xlsx
- Suppl6RP.xlsx
- SuppleFile1RP.docx
- Supplementary File 2[2].docx
- Supplementary File 3[2].docx
- Supplementary File 4[2].docx
