# Supplementary material for: Participatory approaches, local stakeholders and cultural relevance facilitate an impactful community-based project in Uganda
Source: Health Promot Int. 2020 Feb 18;35(6):1353–68. doi: 10.1093/heapro/daz127 (PMC7785315; doi:10.1093/heapro/daz127)
Supplement: daz127_Supplementary_Data [file daz127_supplementary_data.zip › Supp5RP.xlsx]

## Sheet: Responses
PERSON	1	2	3	4	5	6	7	8	9	10	11
1	I was exposed to a community-based study of which I had never experienced. It was a good learning experience.	-	-	Y	Y	Although communities may be different, it's interesting to see some simairlities, e.g. the need for privacy when the issue of sharing latrines was brought up.	N	I liked the problem solving aspect of learning as it was interactive. However, it was a group exercise with participants in the same group from different locations, limiting the contributions of some.	It was interesting to learn from the group from Ghana how latrines are built, a bit different from uganda	Yes, I stroingly believe visual aids are the most effective means of communication.	-
2	-	Limited community involvement beyond the VHTs	Local leadership or key personel such as religeous leaders could have been involved.	Y	Y	Uganda & Ghana have similar challenges and they can learn from each other.	Yes. The location was far and this meant I missed some activities besides the conference.	Required prior preparation so that more realistic assessments could be had.	Good for brain-storming. No innovation was made.	Yes. Visual media is more engaging than just audio.	-
3	Participipation from a broad diversity of people from a wide range of backgorunds	-	-	Y	Y	That everyone faces the same challenges. That everyone wished to overcome these.	N	It was very helpful - not least, as an ice-breaker	It was very helpful - different communities/nationlaities had varied answers to the challenges	Consistency of message. They are also useful as they provided delegates with a feeling that the work will be continued	This was a good mix of people and specialities. The meeting flowed well. Everyone participated. There was no sense that there were leaders and followers - everyone was equal. Invitation of the local health minister means he has seen positive impact - this will be helpful for the future.
4	Connecting with community. Great diversity of participants. How cutting-edge research is brought to community.	-	-	Y	Y	How different cultures have uniqueness on solving common problems e.g. hygeine	N	Forced me to think how to visualise/contextualise problems in communities.	-	Yes. It's the best way to send the message to communities.	N
5	The setting, the theme, the motiviation of attendees & excellent organisation of the workshop.	-	-	Y	Y	Great mixture of expertise & thoughts gave me a fresh chain of thoughts.	N	-	-	Yes, this is in line with the digitisation of economy & country. Mobile smart phones are now common in even rural settings & videos adapted to this platform are a great way of reaching masses with important message.	Keep it up!
6	Meeting all different types of people. Sharing knowledge between people on ground + researcher + policy maker. Unique way of sharing + disseminating info.	-	Slightly better coordination.	Y	Y	Interesting to learn about role of Ghanian CHVs + how it differed from Uganda	N	Great way to visually represent key local issues re WASH + thinking of solutions.	Help to think about key design challenges in resource poor environments.	Yes, great way for people to visualise lay issues in a totally & contextually appropriate way. Interactive. Powerful way to bring about behaviour changes.	Thanks. So good.
7	Ankur's presentation. Overall impact of pit latrine use in communities.	-	-	Y	Y	Excellent experience.	N	Interactive.	Interactive participation of everyone.	Yes, pictures/videos paint 100 words	Village leaders to be involved. Church/any other community representation to be involved.
8	The workshop was so interesting because it had people from different countries who shared the health status in their countries.	Diets for breakfast was not appropriate.	I think they should include a variety of food/eats for break because some people cannot take cakes.	Y	Y	Y	N	I like the was every involved in the exercise and this made everyone understand how the contamination can occur.	I liked the idea of how you can construct a good pit latrine which is not expensive	Yes, because they are easily understood.	I was so grateful for this workshop and I request if you come do the same in other communities.
9	Videos.	Metagenomics presentation.	Material printed before hand.	Y	Y	Experience were cross-cutting.	Comprehending drawings.	Liked the ideas. Disliked that they are not animated.	-	Absolutely, they send message home quickly.	Liked the certificate idea.
10	Interaction between scientists and community health workers. Cultural exchange of different opinions of doing things.	The objectives were not initially clear.	The purpose of objectives could be improved next time.	Y	Y	We can always learn new things from each other.	N	Like: it give an overview on how individual communities could trace diseases.	People were not prompted easily enough.	Yes, Photos are long lasting and children in particular can help spread the information.	-
11	All of the diversity within the group with common issues and goals as well as the dialogue among participants.	Some aspects are difficult to attack with diversity. Ex: CHWs seemed to know the pit latrine information already while researchers understood the genomics.	-	Y	Y	It was facinating to see how these 'simple' issues can be attacked from all levels.	It was somewhat difficult to be included at all levels depending on how involved in the project I was.	Like: Recognizing the areas for improvement. Dislike: I can't draw.	Intersting to see the different ideas. Nothing I disliked.	Absolutely. Visual aids help emphasise key points. It brings personalisation to the issues.	Truly interesting and engaging.
12	There was a lot to learn, it was interactive and participatory making everyone feel free to express themselves and their opinions.	Time allocated to the workshop was limited.	More activities bringing out the aim of the project & everything related.	A lot I was given a platform to express my views.	Y	I got to learn the differences amongst the counties and also how developed countries differ from developing countries.	N	I like how it illustrates communities in relation to water, sanitation & hygeine.	I likes that it was illustrative enough.	Yes, because people pay more attention to photos and videos since they are visual.	-
13	Acting, visitors from different countries, video, learning new things like viodeography.	It has been so fast and we needed to go to the field to find really locally made latrines.	Find new sites that have a ventilated pipe latrine. Add subtittle to the Luganda explanations to English to cover a larger community.	Y	Y	Health in the communities of Ghana are simailr to Uganda challenges.	N	I liked it because I do it every month for my village. Short time to really draw the sketch map.	I liked it since we can get more knowledge from Ghanian.	Yes, because most community members like learning while watch.	Thank you for the work done. Are we getting the cameras for Omni Med? When are you going to upload them on the tablets we have?
14	All.	None.	More community.	Y	N	We shared many experience.	Yes, when to visit the community in the villages.	Good.	The method.	Yes, many people remember much when the teach them through videos.	If it is possible we would have got these videos when we go to the communities.
15	Enjoyed that everyone has done something to participate in the workshop.	Presentation was very short for most of the presenters.	Is to make all presenters increase on details of the findings.	-	Y	I learn that all the things are the same just the way we are doing it.	Y, some of the terms are very hard for me like metagenomics and so on.	Since they were simple and clear	Also simple and clear.	Yes, people will understand that it is not a pray it is real.	If there is gap is to call us back for the final results from the samples taken.
16	I enjoyed new things about healthy.	No	We haven't emphasised the preparations of plates cups when washing them	I feel I have served my country as a citizen.	Y	I learnt that people in Ghana paid by the government which is not case with Uganda VHTs.	N	I liked good maps.	I liked the drawing from Ghana.	Yes, because video can teach them brief what is there in community.	The preparation of plates and cups.
17	I really loved interacting with and observing the interactions of people from all over the world. In particular, the things that unify all of us, and shared challenges. Also not just all over the worlds, but different settings - rural, city, in the lab, in the field etc.	I honestly liked all of it.	I think we could have organised it better. Since this is only a pilot, we can use this inform future meetings.	Y	Y	I learned that interventions and projects really should be tailored to specific audiences. While there are things that unify us, we also have very specific and distinct problems.	N	It was difficult because we were all from such different places so we didn't have any shared places. At the same time , this got us talking and learning about each other.	Loved the resulting conversation, who knew a lock (eg. 'Padlock') could cause so much debate.	Yes, it is novel.	-
18	The new and improved ways of sanitation shared by the academia.	Little time may be we could have learnt more new things.	The workshop next time be organised earlier and more time given/days.	Yes, I did and it was a great time for me to interact & learnt.	I always participated. Thank you so much. Very interactive.	The policy implimentation was quite different as here we compromise, but some places there is aggression which helps to improve the hygeine.	N	I liked it in a way that I learnt how to capture the information on the map about sanitation in the easiest way.	I liked it as I learnt the different modernity of the latrine and the standard distance from the water source in case there is any around & also the depth.	Yes, They see clear demonstration of what should be done.	-
19	Sharing ideas with different people form different countries.	-	-	Y	Y	Every country has its own culture.	N	I liked people mapping their own village.	Everyone can afford even you don't have much money.	Yes, because community members will understand more when they see the pictures.	-
20	The workshop was really participatory and exchange of information from various people with different backgrounds. Very interactive and entertaining as well.	-	-	Yeah, really involved from the start to the end.	Very participatory.	It's very good one, because we really learnt from each other how things are done at our various place with regards to different cultural beliefs.	N	I like how everybody was treated equalliy.	The pit latrine exercise was really good showing different ways of pit latrine construction.	Yes, video attract the attention of village folks especially children and they really love to share with others what they saw and also want to practice it.	I really enjoyed this workshop and I recomment to Omni Med to continue the good work they are doing to improve hygeine and sanitation.
21	The way the organiser it for different country.	The education on pit latrine and handwashing	The workshop should be organiser on a yearly basis.	-	Y	-	N	No comment the mapping exercise for my side.	The explanation and the usage.	Yes, videos attracts attention.	I really enjoyed the program.

## Sheet: Analysis
		Question
		1	2	3	6	7	8	9	4	5	10
Person	1	1	1	0	1	1	1	1	1	1	1
	2	0	0	1	1	1	1	0	0	0	1
	3	1	0	0	1	1	1	1	1	1	1
	4	1	0	0	1	1	1	1	1	1	1
	5	1	0	0	1	1	1	1	0	1	1
	6	1	0	1	1	1	1	1	1	1	1
	7	1	0	0	1	1	1	1	1	1	1
	8	1	1	1	1	1	1	1	1	1	1
	9	1	1	1	1	1	1	0	0	1	1
	10	1	1	1	1	1	1	1	1	0	1
	11	1	1	0	1	1	1	0	0	1	1
	12	1	1	1	1	1	1	1	1	1	1
	13	1	1	1	1	1	1	1	0	1	1
	14	1	0	1	1	0	1	0	1	1	1
	15	1	1	1	0	1	1	0	1	1	1
	16	1	0	1	1	1	1	1	1	1	1
	17	1	0	1	1	1	1	1	0	1	1
	18	1	0	1	1	1	1	1	1	1	1
	19	1	0	0	1	1	1	1	1	1	1
	20	1	0	0	1	1	1	1	1	1	1
	21	1	1	0	0	1	0	1	1	1	1
TOTAL		20	9	12	19	20	20	16	15	19	21
