# Supplementary material for: Participatory approaches, local stakeholders and cultural relevance facilitate an impactful community-based project in Uganda
Source: Health Promot Int. 2020 Feb 18;35(6):1353–68. doi: 10.1093/heapro/daz127 (PMC7785315; doi:10.1093/heapro/daz127)
Supplement: daz127_Supplementary_Data [file daz127_supplementary_data.zip › Suppl6RP.xlsx]

## Sheet: Responses
PERSON	1	1 Notes	2	2 Notes	3	4	5	6	7	8	8 notes	9	10
1	Y	-	Y	sanitation/health programs	video- how to build and handwashing place, importance of handwashing	sanitation: -how to access safe water at home -hygiene -washing hands after using latrine	doesn't remember but between 3 mins, does remember soap is important	Tell people the importance of washing, tell them dangers if they don't	cover, handwashing place with water, toilet paper, clean, must have vent	3 things	Built tippy tap, cover on latrine, use clean safe water	after video visited water sources and households	There are things that would have been more useful- now they all have covers, next time they will all have vents, will continue to grow and become perfect hence a new topic is important
2	Y	Not sure if remembers the exact people	Y	health issues and sanitation	cleanliness in the home, washing hands after using toilet, and how we visited homes to see toilets, drying racks, waste bins	all information was important, cannot pick one	5 mins without fingernails, 25mins with fingernails	advise to put tippy tap right outside latrine	must have cover, door, vent pipe and be kept clean	3 things	Yes, and encouraged others to change- construct pit latrines, wash hands before eating	moving around to different homes to see what they have	can't think of anything else that would help
3	Y	-	Y	hygiene purposes (made motion of washing hands)	we talked about sanitation, keeping animals indoors, women having families in clean environment	handwashing and having greens that can be planted in manure	doesn’t remember time- but after using latrine before preparing meals, available near toilet	teach family then they do it together, encourage friends when they are together	cover over hole, jerry can handwashing station	nothing	she was already washing hands because of VHTs but this made an emphasis	they were happy with the video, they asked about the fact that we promised to help them build a water source	future visits would be helpful but no specific suggestions. IN general come back and have more health talks like this one
4	Y	-	Y	health issues	clean toilet	toilet with cover, door, hand washing place"	2 mins	washing hands can prevent sickness	"-cover -handwashing -with soap"	1 thing	yes. Many illnesses at home but now there is a reduction. Now they use soap	emphasis on encouraging clean toilet	yes. Program where people can get help building toilets
5	Y	-	Y	sanitation	doesn’t remember well	should use money to buy hens and improve income	2 mins	should wash hands every time after using toilet and before meals	covering toilets, should have door, water and soap	2 things	covering toilet, having a door	when we visited them we gave them soap	yes- no clear idea of what
6	Y	Last time we came, we brought soda, inquired about where it was this time	Y	sanitation, how to construct a toilet	handwashing place with jerrycan and soap, door (not plastic sheet), ventilation	video - showing how clean toilet should be, showed child who defecates outside	3 times - pour water, put soap, water again - 5mins	" -encourage use of soap, telling them how to use soap"	can change waste into manure, cover	1 thing	changes in hand washing using soap	talked about how hygiene and sanitation are important to health. They need a door but cannot afford	covering toilet, having a door
7	Y	-	Y	health talk on sanitation	showed video, handwashing, particulalrly after the bathroom	mobilized community memebers to have toilets	Length of song (but doesn't rememebr which song)	encourage tippy tap construction with soap	covering toilet, toilet with vent, keep clean	more things	now covering toilet, has tippy tap, not eating left over food, has a garbage pit	it was about telling people to be clean in their communities	yes- need to train more trainers. Help to increase # of water sources
8	Y	-	Y	sanitation	washing hands after using toilet, drinking water	importance of having latrines was helpful to learn	10 mins	tell them to wash hands after using toilet to avoid getting sick	door, cover, water outside to wash hands	2 things	jerrycan to wash hands, cleans toilet with brush	boiling drinking water- this was lacking most in community leaning latrines	renovate protected water sources
9	y	-	y	sanitation and health	drinking boiled water, sleeping under mosquito net, washing hands after using latrine	all are equally important because they are all for better health	10 mins	teach people about the importance and how - using soap, taking your time, cutting long fingernails	must have soap and water to wash hands and toilet paper	2 things	uses soap to wash hands and uses toilet paper	boil drinking water, use mosquito net, and keep latrine clean	some people are fast learners and some people are slow- should revisit to reach all of the slow learners
10	y	-	y	remembers some, maybe not all	how to maintain sanitation and how to keep ourselves clean and healthy	keeping latrines clean	5 mins	tell people to go directly after using toilet and take their time with washing	clean, vent, pipe, door, ventilators	1 thing	takes his time with washign his hands, knew already about all the other things	when we moved around to visit different water sources	construct protected water sources for people, not just visit
11	y	-	y	-	it was to do with health, sanitation and water sources	information about protected water sources- mostly how to maintain them and to fence them	5 mins	construct tippy taps outside of latrines	door, cover, water and soap outside. Cover prevents flies from entering	2 things	very big change - keeping toilets clean, uusing mosquito nets	how people from different countries visited them and took time to teach them about sanitation	bring medicine for people

## Sheet: Analysis
		Question
		1	2	3	4	5	6	7	8	9
Person	1	1	1	1	1	1	1	1	1	1
	2	1	1	1	1	1	1	1	1	1
	3	1	1	1	0	0	1	1	0	1
	4	1	1	1	1	1	1	1	0	1
	5	1	1	1	0	1	1	1	1	1
	6	1	1	1	1	1	1	0	0	1
	7	1	1	1	1	0	1	1	1	1
	8	1	1	1	1	0	1	1	1	0
	9	1	1	1	1	0	1	1	1	1
	10	1	1	1	1	1	1	1	0	1
	11	1	1	0	0	1	1	1	1	1
TOTAL		11	11	10	8	7	11	10	7	10
